# Supplementary material for: On-farm antimicrobial usage in commercial turkey production in the United States, 2013–2021
Source: Front Vet Sci. 2023 Jun 5;10:1158943. doi: 10.3389/fvets.2023.1158943 (PMC10277642; doi:10.3389/fvets.2023.1158943)
Supplement: Supplementary file 1 [file Table_1.XLSX]

## Sheet: Hatchery
Year	Poults_Placed		Ceftiofur (g)	Gentamicin (g)	Penicillin (g)		Placements receiving Gentamicin	Placements receiving Ceftiofur	Placements receiving Penicillin+Gentamicin	Placements receiving Nothing
2013	181856809		19314.7	133938	271495		101029081	40722681	34553956	5551091
2014	183534540		17811.7	133799	280270		99827393	37665291	35670673	10371183
2015	182914240		16075.6	141367	283480		107005481	32365075	36079324	7464360
2016	192829005		8335.52	125762	280727		91734186	16694800	35728919	48671100
2017	185536089		376	81295.1	254484		5.04485e+07	767185	32388924	1.01931e+08
2018	183554723		88	57657.4	266730		25365208	198206	35119984	122871325
2019	181124754		104	33399.6	70295.7		24916255	230825	10077228	145900446
2020	177603898		1484	65885.8	242409		36512025	2923480	31130367	107038026
2021	169901720		960	65508.5	214147		39551330	1959383	27255043	101135964

## Sheet: In-Feed
Year	Slaughtered (head)	Liveweight (lbs)		Lasalocid (g)	Monensin (g)		Ormetoprim-Sulfadimethoxine (g)	CTC (g)	Oxytet (g)	Virginiamycin (g)		Bacitracin (g)	Bambermycins (g)
2013	158993743	4.85748e+09		8.87787e+07	4.11871e+07		2.47337e+06	81298700	16182742	2.9544e+07		6.52684e+07	221964
2014	1.62025e+08	4.98723e+09		7.78721e+07	7.52254e+07		1.24587e+06	44383600	8637400	4.37107e+07		3.82122e+07	619072
2015	157148219	4.78318e+09		1.03013e+08	5.86102e+07		1.29804e+06	37752200	13251808	2.50574e+07		5.44584e+07	0
2016	167784291	5.25056e+09		1.12374e+08	7.57207e+07		0	44210400	28313600	7.23933e+06		6.49419e+07	310440
2017	160644707	5125329005		6.52597e+07	6.17977e+07		0	25287500	8787822	0		5.66969e+07	1.00441e+06
2018	156174309	5041484986		7.75596e+07	6.43263e+07		0	30496833	10424140	0		6.96827e+07	135167
2019	155719652	5117188844		7.22045e+07	6.49829e+07		0	30666652	5685075	0		52599100	416228
2020	155785544	5095630402		6.10507e+07	5.89929e+07		0	2.68216e+07	0	0		28453990	3300
2021	149000192	4929773506		6.64438e+07	5.24965e+07		0	19518395	0	0		28191283	445300

## Sheet: Water-Soluble
Year	Slaughtered (head)	Liveweight (lbs)		Erythromycin (g)	Florfenicol	Gentamicin (g)	Lincomycin (g)	Neomycin (g)	Penicillin (g)	Spectinomycin (g)	Sulfonamides-Undifferentiated (g)	Tetracycline (g)	Chlortetracycline	Oxytetracycline	Trimethoprim-Sulfadiazine (g)	Tylosin (g)		Bacitracin (g)	Tiamulin (g)
2013	141395452	4.5766e+09		101923	27374	1178225	4.36352e+06	1.00625e+07	3.90454e+08	14385.6	2.15835e+07	7801920	5.82266e+06	77181749	238542	143900		17408	193667
2014	153700767	4733027824		337596	46575	909900	4.00419e+06	1.02876e+07	4.35118e+08	4262.4	1.89082e+07	8040060	7.21877e+06	7.88222e+07	414194	100200		5120	61988
2015	157148219	4.78318e+09		220218	111257	641930	4512768	1.09005e+07	4.28158e+08	0	1.70807e+07	12640860	1.58296e+07	7.66279e+07	1086872	87850		3584	121156
2016	167784291	5.25056e+09		87470.2	87074.6	467895	5.42404e+06	8.5964e+06	3.80103e+08	99190.9	1.47127e+07	16455150	2.4606e+07	5.26067e+07	1.41213e+06	232250		556032	106369
2017	160644707	5125329005		43523.4	153450	234750	2839206	6.31096e+06	2.69383e+08	96614	1.89797e+07	1.65167e+07	9.5273e+06	5.1171e+07	2.29194e+06	556000		278477	109585
2018	156174309	5041484986		23929.2	79125	260430	1.60796e+06	5889216	3.10732e+08	697002	9.3938e+06	14131260	1.0789e+07	7.53069e+07	4.46825e+06	169800		16435.2	68625
2019	155719652	5117188844		0	23323	191943	2.03115e+06	5312450	3.07138e+08	1.39953e+06	5.40412e+06	12143520	8.04164e+06	7.01665e+07	4.53939e+06	76400		28672	8378
2020	155785544	5095630402		0	15574	160073	2.21637e+06	5920245	3.7104e+08	1.42917e+06	8.01265e+06	6191640	8.15802e+06	100876440	4.65041e+06	146700		297165	0
2021	149000192	4929773506		0	22608	168861	5.3017e+06	5378630	2.46484e+08	354678	1.10106e+07	3555900	5.59161e+06	109953669	4.72505e+06	71600		130765	0
